# Supplementary material for: Congenital Tumors—Magnetic Resonance Imaging Findings with Focus on Rare Tumors
Source: Cancers (Basel). 2023 Dec 20;16(1):43. doi: 10.3390/cancers16010043 (PMC10778132; doi:10.3390/cancers16010043)
Supplement: Supplementary file 1 [file cancers-16-00043-s001.zip]

Archive with 12 entries (12 files):
- Supplementary Figure S1.tif
- Supplementary Figure S10.tif
- Supplementary Figure S11.tif
- Supplementary Figure S12.tif
- Supplementary Figure S2.tif
- Supplementary Figure S3.tif
- Supplementary Figure S4.tif
- Supplementary Figure S5.tif
- Supplementary Figure S6.tif
- Supplementary Figure S7.tif
- Supplementary Figure S8.tif
- Supplementary Figure S9.tif
